# Supplementary material for: Mapping molecules in scanning far-field fluorescence nanoscopy
Source: Nat Commun. 2015 Aug 13;6:7977. doi: 10.1038/ncomms8977 (PMC4557268; doi:10.1038/ncomms8977)
Supplement: Supplementary Software 1 — This software package contains the algorithm for molecular counting based on photon statistics in Confocal and STED microscopy. [file ncomms8977-s3.zip]

Archive with 12 entries (11 files):
- Molecular Counting in Confocal and STED microscopy - software package/
- Molecular Counting in Confocal and STED microscopy - software package/convolution.m
- Molecular Counting in Confocal and STED microscopy - software package/DNAOrigami data Fig2.mat
- Molecular Counting in Confocal and STED microscopy - software package/dsDNA data Fig1.mat
- Molecular Counting in Confocal and STED microscopy - software package/image_smooth.m
- Molecular Counting in Confocal and STED microscopy - software package/LICENSE
- Molecular Counting in Confocal and STED microscopy - software package/matrices_to_vector.m
- Molecular Counting in Confocal and STED microscopy - software package/molecular_counting_example.m
- Molecular Counting in Confocal and STED microscopy - software package/molecular_counting_reconstruction.m
- Molecular Counting in Confocal and STED microscopy - software package/multiple_photon_images_converter.m
- Molecular Counting in Confocal and STED microscopy - software package/README.md
- Molecular Counting in Confocal and STED microscopy - software package/vector_to_matrices.m
