# Supplementary material for: Mapping molecules in scanning far-field fluorescence nanoscopy
Source: Nat Commun. 2015 Aug 13;6:7977. doi: 10.1038/ncomms8977 (PMC4557268; doi:10.1038/ncomms8977)
Supplement: Supplementary Software 1 — This software package contains the algorithm for molecular counting based on photon statistics in Confocal and STED microscopy. [file ncomms8977-s3.zip › Molecular Counting in Confocal and STED microscopy - software package/convolution.m]

function v = convolution(u, k)
% Convolution of real 2D matrix u (which might have additional singleton
% dimensions) and k which is the 2D OTF via FFT.
%
% Syntax
%   function v = convolution(u, k)
%
% This means that k has already been FFTed. The output is the convolved 2D
% matrix.
%
% Copyright (c) 2015, Markus Haltmeier, Haisen Ta, Jan Keller-Findeisen
% Department of NanoBiophotonics, Max Planck Institute for biophysical Chemistry
% 37077 Goettingen, Germany
% Modified BSD license, see file LICENSE

assert(nargin == 2, 'Not enough arguments!');
assert(numel(u) == numel(k), 'Dimension mismatch!');

sk = size(k);
if isequal(size(squeeze(u)), sk)
    v = ifft2(fft2(squeeze(u), sk(1), sk(2)) .* k);
    v = ifftshift(real(v));
else
    w = reshape(u, sk);
    v = ifft2(fft2(w) .* k);
    v = ifftshift(real(v));
    v = reshape(v,size(u));
end

end
