# Supplementary material for: Mapping molecules in scanning far-field fluorescence nanoscopy
Source: Nat Commun. 2015 Aug 13;6:7977. doi: 10.1038/ncomms8977 (PMC4557268; doi:10.1038/ncomms8977)
Supplement: Supplementary Software 1 — This software package contains the algorithm for molecular counting based on photon statistics in Confocal and STED microscopy. [file ncomms8977-s3.zip › Molecular Counting in Confocal and STED microscopy - software package/image_smooth.m]

function smooth = image_smooth(img, fwhm, mode)
% Convolves (smooths) a 2D image with a Gaussian smoothing kernel of variable
% FWHM.
%
% Syntax
%   function smooth = image_smooth(img, fwhm, mode)
%
% Input
%   img     2D data to be smoothed
%   fwhm    smoothing FWHM in pixel (only if you set the kernel)
%   mode    'set' to set the kernal once
%
% Output
%   smooth  smoothed 2D data
%
% Copyright (c) 2015, Markus Haltmeier, Haisen Ta, Jan Keller-Findeisen
% Department of NanoBiophotonics, Max Planck Institute for biophysical Chemistry
% 37077 Goettingen, Germany
% Modified BSD license, see file LICENSE

persistent k

% in case we have three arguments and mode equals 'set', compute the kernel
if nargin > 2 && strcmpi(mode, 'set')
    % conversion of FWHM to standard deviation
    sigma = fwhm / (2 * sqrt(2 * log(2)));
    % gaussian with standard deviation sigma and extending to five sigma
    k = fspecial('gaussian', 2 * ceil(5 * sigma) + 1, sigma);
end

% do the convolution
if nargout > 0
    assert(~isempty(k), '(Re-)set the kernel first!');
    % convolution with the kernel, non FFT based
    smooth = conv2(img, k, 'same');
end

end
