# Supplementary material for: Mapping molecules in scanning far-field fluorescence nanoscopy
Source: Nat Commun. 2015 Aug 13;6:7977. doi: 10.1038/ncomms8977 (PMC4557268; doi:10.1038/ncomms8977)
Supplement: Supplementary Software 1 — This software package contains the algorithm for molecular counting based on photon statistics in Confocal and STED microscopy. [file ncomms8977-s3.zip › Molecular Counting in Confocal and STED microscopy - software package/matrices_to_vector.m]

function [v, m_sizes, m_ranges] = matrices_to_vector(varargin)
% Vertically concatenates matrices (after flattening) into a single vector.
%
% Syntax
%   function [x, vsz, vidxrange] = matrices_to_vector(varargin)
%
% Input
%   cell array of matrices or list (as arguments) of matrices
%
% Output
%   v       output vector
%   m_sizes cell of sizes of each input matrix matrix
%   m_ranges    index range of each matrix in the vector
%
% Copyright (c) 2015, Markus Haltmeier, Haisen Ta, Jan Keller-Findeisen
% Department of NanoBiophotonics, Max Planck Institute for biophysical Chemistry
% 37077 Goettingen, Germany
% Modified BSD license, see file LICENSE

% unpack if in cell
if iscell(varargin{1})
    varargin=varargin{1};
end

s = sprintf('varargin{%d}(:);', 1 : numel(varargin));
s = ['[' s(1:end-1) ']'];
v = eval(s);

if nargout > 1
    m_sizes = cellfun(@(x) {size(x)}, varargin);
end

if nargout > 2
    vl = cellfun(@(x) prod(x), m_sizes);
    vl = cumsum(vl);
    m_ranges = num2cell([1 vl(1 : end - 1) + 1; vl], 1);
end

end
