# Supplementary material for: Mapping molecules in scanning far-field fluorescence nanoscopy
Source: Nat Commun. 2015 Aug 13;6:7977. doi: 10.1038/ncomms8977 (PMC4557268; doi:10.1038/ncomms8977)
Supplement: Supplementary Software 1 — This software package contains the algorithm for molecular counting based on photon statistics in Confocal and STED microscopy. [file ncomms8977-s3.zip › Molecular Counting in Confocal and STED microscopy - software package/molecular_counting_example.m]

function molecular_counting_example()
% Exemplary function analysing data of Figure 1 and 2 (dsDNA and
% DNA-Origami) using molecular counting based on photon statistics.
%
% Please give a reference to this paper when using this software
% (Haisen Ta, Jan Keller, Markus Haltmeier, Sinem K. Saka, J�rgen Schmied,
% Felipe Opazo, Philip Tinnefeld, Axel Munk, Stefan W. Hell,
% Mapping molecules in scanning far-field fluorescence nanoscopy, 2015,
% Nature Communications)
%
% Copyright (c) 2015, Markus Haltmeier, Haisen Ta, Jan Keller-Findeisen
% Department of NanoBiophotonics, Max Planck Institute for biophysical Chemistry
% 37077 Goettingen, Germany
% Modified BSD license, see file LICENSE

close all;

% set up options
options.iter = 200;  % number of iterations
options.alpha = 0.1; % damping factor of step size
options.beta = 0.1;  % coefficient for laplacian smoothing
options.display = false; % display intermediate calculations
options.fista = true; % FISTA or not
problem.r = 0.3; % brightness ratio between confocal and STED image sets (at the center of the PSF)

% analyse dsDNA data: only confocal
[problem.g, problem.w, problem.otfs, problem.n0, problem.q0, problem.Rq, options.smooth, pad] = init(1);
[nest, qest] = molecular_counting_reconstruction(problem, options);
% unpadding
pad = repmat(round(pad), 1, 2);
nest = nest(pad(1) + 1 : end - pad(1), pad(2) + 1 : end - pad(2));
display_and_segmentation(nest);
title('Molecular map confocal dsDNA');

% analyse DNA origami: only Confocal data
[problem.g, problem.w, problem.otfs, problem.n0, problem.q0, problem.Rq, options.smooth, pad] = init(2);
[nest, qest] = molecular_counting_reconstruction(problem, options);
display_and_segmentation(nest);
title('Molecular map DNA-Origami (only confocal)');

% analyse DNA origami: Confocal and STED data combined
[problem.g, problem.w, problem.otfs, problem.n0, problem.q0, problem.Rq, options.smooth, pad] = init(3);
[nest, qest] = molecular_counting_reconstruction(problem, options);
display_and_segmentation(nest);
title('Molecular map DNA-Origami (confocal + STED)');

end

%% initializations of the three different example cases
function [higher_order_images, w, otfs, n0, q0, Rq, smooth, pad] = init(mode)
switch mode
    case 1
        %% for the analysis of dsDNA data
        
        % load raw data
        tmp = load('dsDNA data Fig1.mat');
        data = tmp.data;
        number_excitation_pulses = tmp.M;
        pixel_length = tmp.dp;
        confocal_fwhm = 235; % 235nm FWHM of the confocal PSF
        
        % padding size is set to the same as FWHM of the psf
        pad = ceil(confocal_fwhm / pixel_length);
        data = cellfun(@(x) {padarray(x, [pad pad], 0, 'both')}, data);
        
        % generate PSF
        [psfs, Rq] = psf_generation(size(data{1}), confocal_fwhm / pixel_length, 1);
        psfs = cellfun(@(x) {psfs.^x}, num2cell(1 : 2)');
        otfs = cellfun(@(x) {fft2(x)},psfs);
        
        % transform to 1~4 order images
        confocal_detection_event_probabilities = cellfun(@(x) {x ./ number_excitation_pulses}, data);
        higher_order_images = multiple_photon_images_converter(confocal_detection_event_probabilities);
        higher_order_images = higher_order_images(1:2); % in this version of the algorithm we only include orders 1 and 2
        % weighting factors
        weight = cellfun(@(x) {number_excitation_pulses ./ sqrt(max(1, sum(x(:))))},data(1 : 2)');
        w = weight(:);
        w = cellfun(@(x) {max(eps, x)}, w);
        
        % initial guess
        k1 = sum(psfs{1}(:));
        k2 = sum(psfs{2}(:));
        sg1 = sum(higher_order_images{1}(:));
        sg2 = sum(higher_order_images{2}(:));
        q_average = sg2 / sg1 * k1 / k2; % overall estimation
        n_total = sg1.^2 / sg2 * k2 / k1^2; % overall estimation
        sigma = confocal_fwhm / pixel_length / (2 * sqrt(2 * log(2)));
        smoothstep = sigma;
        n0 = deconvlucy(image_smooth(higher_order_images{1}, smoothstep, 'set'), psfs{1}, 5); % Richardson-Lucy deconvolution of the first order image
        n0 = n_total / sum(n0(:)) * max(n0, 0);
        q0 = ones(size(higher_order_images{1})) * q_average;
        % smoothing size
        smooth = sigma / 10;
        
    case 2
        %% analysis of DNA origami only Confocal data
        
        % load raw data
        tmp = load('DNAOrigami data Fig2.mat');
        data = tmp.data; % for both, confocal and STED
        number_excitation_pulses = tmp.M; % for both, confocal and STED
        pixel_length = tmp.dp; % for both, confocal and STED
        confocal_fwhm = 240; % 240nm FWHM of the confocal PSF
        
        % confocal psfs
        [psf_confocal, Rq] = psf_generation(size(data{1}{1}), confocal_fwhm / pixel_length{1}, 1);
        psfs{1} = psf_confocal;
        psfs{2} = psf_confocal.^2;
        otfs = cellfun(@(x) {fft2(x)}, psfs);
        
        % transform to 1~4 order images
        confocal_detection_event_probabilities = cellfun(@(x) {x ./ number_excitation_pulses{1}}, data{1});
        higher_order_images = multiple_photon_images_converter(confocal_detection_event_probabilities);
        higher_order_images = higher_order_images(1:2); % in this version of the algorithm we only include orders 1 and 2
        
        % weighting factors
        weight = cellfun(@(x) {number_excitation_pulses{1} ./ sqrt(max(1,sum(x(:))))}, data{1}(1:2)');
        w = weight(:);
        w = cellfun(@(x) {max(eps,x)},w);
        
        % initial guess
        k1 = sum(psfs{1}(:));
        k2 = sum(psfs{2}(:));
        sg1 = sum(higher_order_images{1}(:));
        sg2 = sum(higher_order_images{2}(:));
        q_average = sg2 / sg1 * k1 / k2; % overall estimation
        n_total = sg1.^2 / sg2 * k2 / k1^2; % overall estimation
        q0 = ones(size(higher_order_images{1})) * q_average;
        sigma = confocal_fwhm / pixel_length{1} / (2 * sqrt(2 * log(2)));
        n0 = deconvlucy(image_smooth(higher_order_images{1}, sigma, 'set'), psfs{1}, 5); % Richardson-Lucy deconvolution of the first order image
        n0 = n_total / sum(n0(:)) * max(n0,0);
        
        % smoothing size
        smooth = sigma / 10;
        pad = 0; % no padding
        
    case 3
        %% analysis of DNA origami data combined Confocal and STED
        
        % load raw data
        tmp = load('DNAOrigami data Fig2.mat');
        data = tmp.data; % for both, confocal and STED
        number_excitation_pulses = tmp.M; % for both, confocal and STED
        pixel_length = tmp.dp; % for both, confocal and STED
        psf_parameter_sted = [240, 50, 0.03 0.97]; % 0.03 * 240nm FWHM + 0.97 * 30nm FWHM
        confocal_fwhm = 235; % 235nm confocal FWHM
        
        % psf
        [psf_sted, Rq] = psf_generation(size(data{2}{1}), psf_parameter_sted(1:2) / pixel_length{2}, psf_parameter_sted(3:4));
        psfs{3} = psf_sted; % put STED PSF of order 1 in third place
        [psf_conf] = psf_generation(size(data{1}{1}), confocal_fwhm / pixel_length{1}, 1);
        psfs{1} = psf_conf; % put in first and second place
        psfs{2} = psf_conf.^2;
        otfs = cellfun(@(x) {fft2(x)},psfs); % calculate otfs of all
        
        % transform to 1~4 order images
        confocal_detection_event_probabilities = cellfun(@(x) {x ./ number_excitation_pulses{1}}, data{1});
        higher_order_images = multiple_photon_images_converter(confocal_detection_event_probabilities);
        higher_order_images = higher_order_images(1:2); % in this version of the algorithm we only include orders 1 and 2
        
        % weighting factor
        weight = cellfun(@(x) {number_excitation_pulses{1} ./ sqrt(max(1, sum(x(:))))}, data{1}(1:2)');
        w = weight(:);
        w = cellfun(@(x) {max(eps,x)},w);
        
        sted_detection_event_probabilities = cellfun(@(x) {x./number_excitation_pulses{2}},data{2});
        nbch = multiple_photon_images_converter(sted_detection_event_probabilities);
        higher_order_images(3) = nbch(1); % put STED data in third place
        weight = cellfun(@(x) {number_excitation_pulses{2} ./ sqrt(max(1, sum(x(:))))}, data{2}(1)');
        w(3) = weight;
        w(3) = cellfun(@(x) {max(eps,x)}, w(3));
        
        % balance the weight between two data sets
        r = sum(cellfun(@(x, y) sum(x(:)).*y, data{1}, num2cell(1:4)')) / sum(psfs{1}(:))...
            / (sum(cellfun(@(x, y) sum(x(:)) .* y, data{2}, num2cell(1:4)')) / sum(psfs{3}(:)));
        w{3} = w{3} ./ r;
        
        % initial guess
        k1 = sum(psfs{1}(:));
        k2 = sum(psfs{2}(:));
        sg1 = sum(higher_order_images{1}(:));
        sg2 = sum(higher_order_images{2}(:));
        q_average = sg2 / sg1 * k1 / k2; % overall estimation
        n_total = sg1.^2 / sg2 * k2 / k1^2; % overall estimation
        sigma_sted = psf_parameter_sted(2) / pixel_length{2} / (2 * sqrt(2 * log(2)));
        n0 = deconvlucy(image_smooth(higher_order_images{3}, sigma_sted, 'set'), psfs{3}, 5); % Richardson-Lucy deconvolution of the first order sted image
        n0 = n_total / sum(n0(:)) * max(n0, 0);
        q0 = ones(size(higher_order_images{1})) * q_average;
        
        % smoothing size
        smooth = confocal_fwhm / pixel_length{1} / (2 * sqrt(2 * log(2))) / 10;
        pad = 0; % no padding
end

end

%% Optical PSF calculation with the grid size L (in pixel) and the FWHM
% fwhm (in pixel)
function [psfs, Rq] = psf_generation(L, fwhm, normalization)

% conversion FWHM to standard deviation
sigma = fwhm / (2 * sqrt(2 * log(2)));

% create grid
Gx=linspace(-L(1) / 2 + .5, L(1) / 2 - .5, L(1));
Gy=linspace(-L(2) / 2 + .5, L(2) / 2 - .5, L(2));
[X, Y] = ndgrid(Gx, Gy);

psfs = cellfun(@(x,y) {exp(-(X.^2 + Y.^2) / (2 * x^2)) * y}, num2cell(sigma), num2cell(normalization));
psfs = squeeze(sum(cat(4, psfs{:}), 4));

% Laplacian
Rq = (2 * pi * X / L(1)).^2 + (2 * pi * Y / L(2)).^2;
end

%% display and segmentation and estimated molecular map n using the
% watershed algorithm
function display_and_segmentation(nest)

l = watershed(-nest);
b = regionprops(l, nest, {'Area','MeanIntensity'});
s = [b.Area] .* [b.MeanIntensity]; % sum over volume = area  x average intensity
idx = find(s > 0.3); % thresholding
[~,ll] = ismember(l, idx);
b = regionprops(ll, nest, {'Area', 'MeanIntensity', 'WeightedCentroid'}); % find positions
c = cat(1, b.WeightedCentroid);
figure;
imagesc(nest);
text(c(:,1),c(:,2),cellfun(@(x) {num2str(x)},num2cell(round([b.Area].*[b.MeanIntensity]))),'color','g');

end
