# Supplementary material for: Mapping molecules in scanning far-field fluorescence nanoscopy
Source: Nat Commun. 2015 Aug 13;6:7977. doi: 10.1038/ncomms8977 (PMC4557268; doi:10.1038/ncomms8977)
Supplement: Supplementary Software 1 — This software package contains the algorithm for molecular counting based on photon statistics in Confocal and STED microscopy. [file ncomms8977-s3.zip › Molecular Counting in Confocal and STED microscopy - software package/molecular_counting_reconstruction.m]

function [n, q] = molecular_counting_reconstruction(problem, options)
% Reconstruction of molecular number n and brightness q given several
% convolutions of nq^x and h^x with x (order = 1,2) and h the Confocal PSF
% and for the first order also the STED PSF.
%
% Syntax
%   function [n, q] = molecular_counting_reconstruction(problem, options)
%
% Input
%   problem
%       struct with following elements
%       g (1~4 order images),
%       w (weighting factor),
%       otfs (optical transfer functions (Confocal, Confocal squared, STED),
%       r (brightness ratio between confocal and STED image sets),
%       Rq (laplacian smoothing factor),
%       n0 and q0 (initial guess of molecular map and brightness map)
%   options
%       struct with following elements
%       smooth (smoothing length),
%       alpha (damping factor of step size),
%       beta (coefficient for laplacian operator),
%       display (bool, display iteration information).
%
% Output
%   n, q    estimated molecular map and brightness map.
%
% Reconstruction uses FISTA (Beck A, Teboulle M.
%     A Fast Iterative Shrinkage-Thresholding Algorithm for Linear Inverse
%     Problems. Siam J Imaging Sci 2009, 2(1): 183-202.)
%
% This file is part of the software package to (Haisen Ta, Jan Keller,
% Markus Haltmeier, Sinem K. Saka, J�rgen Schmied, Felipe Opazo,
% Philip Tinnefeld, Axel Munk, Stefan W. Hell,
% Mapping molecules in scanning far-field fluorescence nanoscopy, 2015,
% Nature Communications)
% Please give a reference to this paper when using this software.
%
% Copyright (c) 2015, Markus Haltmeier, Haisen Ta, Jan Keller-Findeisen
% Department of NanoBiophotonics, Max Planck Institute for biophysical Chemistry
% 37077 Goettingen, Germany
% Modified BSD license, see file LICENSE

assert(nargin == 2, 'Not enough arguments!');

%% parse problem
g = problem.g;
w = problem.w;
otfs = problem.otfs;
n = problem.n0;
q = problem.q0;
if isfield(problem, 'r') % ratio for brightness in combined case
    r = problem.r;
else
    r = 1;
end
Rq = problem.Rq;

%% parse options
Niter = options.iter;
smooth = options.smooth;
image_smooth(q, smooth, 'set');
alpha=options.alpha;
beta=options.beta;

%% optimization loop
% initialize the positive constraint
[m, p] = positive(n, q);

maux = m;
paux = p;
told = 1;

for iter = 0 : Niter
    % chain rule
    [naux, qaux] = composite(maux, paux);
    chn = chain(maux, paux);
    
    % gradient
    f = F(naux, qaux, r, w, otfs);
    discrepancy = cellfun(@(x,y,z) {x - z .* y}, f, g, w);
    dir = FprimeT(naux, qaux, r, w, otfs, discrepancy);
    dir = cellfun(@(x,y) {x .* y}, dir, chn);
    
    % stepsize
    graddir = Fprime(naux, qaux, r, chn, w, otfs, dir);
    dir = matrices_to_vector(dir);
    step = (norm(matrices_to_vector(dir)) / norm(matrices_to_vector(graddir))).^2 * alpha;
    [xaux, psize] = matrices_to_vector(maux, paux);
    x = xaux - step * dir;
    tmp = vector_to_matrices(x, psize);
    mnew = tmp{1};
    pnew = tmp{2};
    
    % apply laplacian
    sk = 1 ./ (1 + step * beta * Rq.^2);
    pnew = fftshift(convolution(pnew, ifftshift(sk)));
    
    % FISTA step
    if isfield(options,'fista') && options.fista
        tnew = (1 + sqrt(1 + 4 * told^2)) / 2;
        maux = mnew + ((told - 1) / tnew) * (mnew - m);
        paux = pnew + ((told - 1) / tnew) * (pnew - p);
        told=tnew;
    else
        maux = mnew;
        paux = pnew;
    end
    
    % update step
    m = maux;
    p = paux;
    [n, q] = composite(m, p);
    
    % smoothness of q
    q = image_smooth(q, smooth);
    
    % update maux, paux from n and q (maux should still be the same in
    % principle)
    [maux, paux] = positive(n, q);
    
    % display intermediate steps
    if isfield(options,'display') && options.display
        res = norm(matrices_to_vector(discrepancy), 2);
        fprintf('%d:\tres:%f,\tsum(n):%f,\tstepsize,%f\n', iter, res, sum(naux(:)), step);
    end
end

end

% derivative of dn/dm = 2m and dq/dp=2p
function chn = chain(m, p)
chn{1} = 2 * m;
chn{2} = 2 * p;
end

% Just the square of m, p to update n, q
function [n, q] = composite(m, p)
n = m.^2;
q = p.^2;
end

% Positivity constraint is incorporated by substituting n by m^2 and q by
% p^2, then differentiating after m and p instead of n and q
function [m, p]=positive(n, q)
% cut off all negative values in n and take the square root
n = max(0, n);
m = sqrt(n);
% cut off all negative values in q and take the square root
q = max(0, q);
p = sqrt(q);
end

% Forward model: convolves n and q with the Confocal PSF or n and q-squared
% with the Confocal PSF squared.
% Additionally in the STED case we can include the linear part of STED
% (nq convolved with the STED PSF). r is the ratio of central brightness of
% the STED PSF and the Confocal PSF.
function f = F(n, q, r,  w, otfs)
f{1} = w{1} .* convolution(n .* q, otfs{1});
f{2} = w{2} .* convolution(n .* q.^2, otfs{2});
if numel(w) > 2
    f{3} = w{3} .* convolution(n .* q * r, otfs{3});
end

f = reshape(f, size(w));
end

% Derivative of the forward model after m and p.
function graddir = Fprime(n, q, r, chn, w, otfs, dir)
graddir{1} = w{1} .* convolution(q .* dir{1} .* chn{1} + n .* dir{2} .* chn{2}, otfs{1});
graddir{2} = w{2} .* convolution(q.^2 .* dir{1} .* chn{1} + 2 * q .* n .* dir{2} .* chn{2}, otfs{2});
if numel(w) > 2
    graddir{3} = w{3} .* convolution(r * q .* dir{1} .* chn{1} + r * n .* dir{2} .* chn{2}, otfs{3});
end
end


function dir = FprimeT(n, q, r, w, otfs, discrepancy)

R1 = convolution(w{1} .* discrepancy{1}, otfs{1});
R2 = convolution(w{2} .* discrepancy{2}, otfs{2});

dir{1} = q .* R1 + q.^2 .* R2;
dir{2} = n .* R1 + 2 * n .* q .* R2;
if numel(w)>2
    R3 = convolution(w{3} .* discrepancy{3}, otfs{3});
    dir{1} = dir{1} + r * q .* R3;
    dir{2} = dir{2} + r * n .* R3;
end
end
