# Supplementary material for: Mapping molecules in scanning far-field fluorescence nanoscopy
Source: Nat Commun. 2015 Aug 13;6:7977. doi: 10.1038/ncomms8977 (PMC4557268; doi:10.1038/ncomms8977)
Supplement: Supplementary Software 1 — This software package contains the algorithm for molecular counting based on photon statistics in Confocal and STED microscopy. [file ncomms8977-s3.zip › Molecular Counting in Confocal and STED microscopy - software package/multiple_photon_images_converter.m]

function output_images = multiple_photon_images_converter(input_images)
% Reformats the multiple photon detection images to higher order images.
%
% Syntax
%   function output_images = multiple_photon_images_converter(input_images)
%
% Input
%   input_images    A cell array containing four images which correspond to
%                   the experimentally measured probability (in [0,1]) to
%                   have 1-4 active detectors per excitation pulse.
%
% Output
%   output_images   A cell array containing four images which correspond to
%                   the convolution of the number of molecules with the
%                   brightness (to a certain order) and the optical PSF (to
%                   the same order), i.e. the higher order images.
%
%                   (nq^x) * h.^x, x is the order, n and q is the number
%                   of molecules and brightness locally and h is the psf.
%
% Copyright (c) 2015, Markus Haltmeier, Haisen Ta, Jan Keller-Findeisen
% Department of NanoBiophotonics, Max Planck Institute for biophysical Chemistry
% 37077 Goettingen, Germany
% Modified BSD license, see file LICENSE

assert(nargin == 1 && numel(input_images) == 4, 'Exactly four channels are implemented, please provide them!');

% probability to detect any photon event per pulse should be <= 1
total_probability = sum(cat(4, input_images{:}), 4);
assert(all(total_probability(:) <= 1), 'Input images need to be normalized!');

number_detectors = numel(input_images); % number of detectors (is always 4 in our case)
% correction up to 4th order
coef = [1, 7/3, 13/3, 25/3; 0, 4/3, 6, 70/3; 0, 0, 8/3, 80/3; 0, 0, 0, 32/3];

tmpimg = cell(size(input_images));
for i = 1 : number_detectors
    tmp = cellfun(@(x,y) {x .* y}, input_images(:), num2cell(coef(i, :)'));
    tmpimg{i} = sum(cat(4, tmp{:}), 4);
end

output_images = cell(size(input_images));
s = cellfun(@(x) {sprintf('comb2conv%d', x)}, num2cell(1 : numel(input_images)));
fh = cellfun(@(x) {str2func(x)}, s);
output_images(1 : end) = cellfun(@(x) {x(tmpimg)}, fh);

end

function c1 = comb2conv1(img)
c1 = img{1};
end

function c2 = comb2conv2(img)
c2 = img{1}.^2 - 2 * img{2};
end

function c3 = comb2conv3(img)
c3 = img{1}.^3 - 3 * img{1} .* img{2} + 3 * img{3};
end

function c4 = comb2conv4(img)
c4 = img{1}.^4 - 4 * img{1}.^2 .* img{2} + 2 * img{2}.^2 + 4 * img{1} .* img{3} - 4 * img{4};
end
