# Supplementary material for: Mapping molecules in scanning far-field fluorescence nanoscopy
Source: Nat Commun. 2015 Aug 13;6:7977. doi: 10.1038/ncomms8977 (PMC4557268; doi:10.1038/ncomms8977)
Supplement: Supplementary Software 1 — This software package contains the algorithm for molecular counting based on photon statistics in Confocal and STED microscopy. [file ncomms8977-s3.zip › Molecular Counting in Confocal and STED microscopy - software package/README.md]

# Molecular counting in Confocal and STED microscopy - software package

This software package contains the algorithm for molecular counting based on photon statistics in Confocal and STED microscopy as used in.

Haisen Ta, Jan Keller, Markus Haltmeier, Sinem K. Saka, J�rgen Schmied, Felipe Opazo, Philip Tinnefeld, Axel Munk, Stefan W. Hell,
Mapping molecules in scanning far-field fluorescence nanoscopy,
2015, Nature Communications

This software is licensed under the modified BSD license (see file LICENSE).

## Content

molecular_counting_example.m - loads some experimentatl data and runs an analysis
molecular_counting_reconstruction.m - the core of the reconstruction algorithm
multiple_photon_images_converter.m - reformatting the multiple detection event images to higher order images
convolution.m - convolution (multiplication with optical transfer function)
image_smooth.m - smooth 2D data
matrices_to_vector.m / vector_to_matrices.m - helper functions

dsDNA data Fig1.mat - double stranded DNA data with up to four molecules per spot
DNAOrigami data Fig2.mat - DNA Origami data with up to 24 molecules

## Requirements

The software package was tested successfully on Matlab R2014a 64 bit (version 8.3.0.532) on Windows 7 64 bit. The package requires the Image Processing Toolbox of Matlab to be present.

## Exemplary analysis of data of Figure 1 and 2

Run `molecular_map_example.m`.

## Troubleshooting

In case of the following error

```
Error using bwconncomp
Expected input number 1, BW, to be one of these types:

logical, numeric

Instead its type was dip_image.
```

the DipLibrary is interfering. Use `restoredefaultpath` and rerun the program.
