# Supplementary material for: Mapping molecules in scanning far-field fluorescence nanoscopy
Source: Nat Commun. 2015 Aug 13;6:7977. doi: 10.1038/ncomms8977 (PMC4557268; doi:10.1038/ncomms8977)
Supplement: Supplementary Software 1 — This software package contains the algorithm for molecular counting based on photon statistics in Confocal and STED microscopy. [file ncomms8977-s3.zip › Molecular Counting in Confocal and STED microscopy - software package/vector_to_matrices.m]

function matrices = vector_to_matrices(v, m_sizes)
% Disassembles matrices from a vector produced by matrices_to_vector.m
% according to the sizes of the original matrices.
%
% Syntax
%   function matrices = vector_to_matrices(v, m_sizes)
%
% Input
%   v           vector
%   m_sizes     cell array of sizes of original matrices
%
% Output
%   matrices    cell array of matrices
%
% Copyright (c) 2015, Markus Haltmeier, Haisen Ta, Jan Keller-Findeisen
% Department of NanoBiophotonics, Max Planck Institute for biophysical Chemistry
% 37077 Goettingen, Germany
% Modified BSD license, see file LICENSE

s = cellfun(@(x) {prod(x)}, m_sizes);
s = cumsum(cell2mat(s));
s = [0 s(:)'];
matrices = cellfun(@(n,m) {reshape(v(s(n) + 1 : s(n + 1)), m)}, num2cell(1 : numel(s) - 1), m_sizes);

end
